# Supplementary material for: Effects of Message Framing, Sender Authority, and Recipients’ Self-Reported Trait Autonomy on Endorsement of Health and Safety Measures during the Early COVID-19 Pandemic
Source: Int J Environ Res Public Health. 2021 Jul 21;18(15):7740. doi: 10.3390/ijerph18157740 (PMC8345362; doi:10.3390/ijerph18157740)
Supplement: Supplementary file 1 [file ijerph-18-07740-s001.zip]

Archive with 1 entries (1 files):
- ijerph-1275970-supple.pdf
